# Supplementary material for: Neddylation inhibitor MLN4924 enhances H3K18 lactylation via binding to LDH and downregulates ITGB4 to block metastasis
Source: J Biol Chem. 2025 Aug 8;301(9):110575. doi: 10.1016/j.jbc.2025.110575 (PMC12446542; doi:10.1016/j.jbc.2025.110575)
Supplement: Supplementary Table 1 [file mmc2.xlsx]

## Sheet: up-regulated
12 significantly upregulated genes with enhanced H3K18la after MLN4924 treatment.
Gene names	log2FC of RNA-seq	FC of CUT&Tag
CHAC1	1.03003	5.89847
MALAT1	1.65628	6.13733
TMEM75	1.88603	4.10194
HSPA6	1.67628	11.0858
EID3	3.24234	10.1009
LINC00628	1.15097	4.66607
B4GALNT1	1.1118	9.27579
TRIM16	1.15544	4.16902
NQO1	1.48023	2.75068
GCLM	1.3154	3.76489
SFN	1.11026	8.34057
TALDO1	1.09529	13.2586

## Sheet: down-regulated
71 significantly downregulated genes with enhanced H3K18la after MLN4924 treatment.
Gene names	log2FC of RNA-seq	FC of CUT&Tag
FBLN1	-1.88982	4.27033
SLCO4A1	-1.14449	3.42119
CD82	-1.68267	5.08912
OPLAH	-1.3982	8.50631
CLIC3	-2.30327	4.4649
PLD4	-1.50199	3.41425
ALDH3B1	-1.34186	4.27341
TCP11L2	-1.47367	4.92941
ABLIM2	-1.41743	6.86841
NFKBIA	-1.29346	21.0036
CA11	-1.01656	5.06827
DHX58	-1.26249	7.5878
SORCS2	-1.47452	12.4912
SLC37A2	-1.30376	17.3082
RELB	-1.44409	4.71455
DDIT4	-1.12521	5.89701
GRIK4	-1.47379	4.70115
MUC5B	-1.63148	4.52236
HCAR1	-1.2878	8.5457
GOLGA7B	-1.55637	14.7227
EBI3	-1.20125	8.01609
VSTM2L	-1.97881	4.30964
ICAM4	-1.30854	15.2904
VEGFA	-1.46799	7.21306
TNFAIP2	-1.32524	4.35539
PSMG3-AS1	-1.25329	3.65382
MIR711	-1.3265	5.29978
ADAMTS7	-1.89393	3.51713
RIN1	-1.21723	4.13156
CDC42BPG	-1.4578	5.46732
CAPN11	-1.10887	4.9039
SH3TC1	-1.73597	3.65034
EPPK1	-1.86269	5.34082
STMN3	-1.71263	3.41638
MATN1-AS1	-1.06377	6.28987
VAX2	-1.02362	11.423
TGM2	-1.12956	5.99754
MIR4648	-2.19321	4.25873
CREB3L1	-1.4354	3.17486
C20orf144	-1.13698	3.41447
WNT7B	-1.28877	10.6485
SPEF2	-1.05811	6.60676
PGF	-1.40575	4.92429
FAM20C	-1.45371	9.6151
PKP3	-1.06097	15.4559
GALNT12	-1.46461	8.70949
CCDC88B	-1.93605	9.54755
PTPRU	-1.33698	10.639
KCNN3	-2.00694	6.36403
CSF1	-1.71241	7.1796
ALDH6A1	-1.0024	3.80573
CORO2A	-1.16313	8.50388
PTK6	-1.84047	4.95975
RAB37	-1.96034	3.43943
ANGPTL2	-1.59133	5.08162
SYTL1	-1.41044	7.30871
GNG7	-2.00513	5.74743
RAC2	-1.01962	3.65935
AQP3	-1.97923	7.00346
RRAD	-1.99129	4.11809
SLCO4A1-AS1	-1.01923	6.51349
ITGB4	-1.55147	6.2526
INS-IGF2	-1.04348	4.64559
CEMIP	-1.89437	6.82211
TMC8	-1.51136	8.08348
RASGRF1	-1.3382	7.37815
ASS1	-1.16475	4.39326
PERM1	-1.10374	6.45247
SNORD3D	-1.83334	7.22955
SARDH	-1.11025	4.18203
